# Supplementary material for: Singlet oxygen induces cell wall thickening and stomatal density reducing by transcriptome reprogramming
Source: J Biol Chem. 2023 Nov 20;299(12):105481. doi: 10.1016/j.jbc.2023.105481 (PMC10731243; doi:10.1016/j.jbc.2023.105481)
Supplement: Data sheet S2 [file mmc2.xlsx]

## Sheet: Downregulated genes in flu
Gene_id	Gene_name	Gene_description	GO_id	GO_term	flu/abi4	flu	Col (WT)	flu/ex1/ex2	flu:flu/abi4	flu:WT	flu/abi4:WT	flu/ex1/ex2:WT
AT3G04615		ncRNA [Source:NCBI gene (formerly Entrezgene);Acc:28718769]	GO:0009699;GO:004804	BP:phenylpropanoid biosynthetic process;CC:apoplast;	0.3	0	1.14333	0.773333	0	0	0.262391	0.676385
AT4G04370		Tetratricopeptide repeat (TPR)-like superfamily protein [Source:NCBI gene (formerly Entrezgene);Acc:825757]	GO:0008150;GO:0009451;GO:0003674;GO:0003723;GO:000551	BP:biological_process;BP:RNA modification;MF:molecular_function;MF:RNA binding;MF:protein binding;	0.323333	0	0.573333	0.396667	0	0	0.563953	0.691861
AT3G45130	LAS1	lanosterol synthase 1 [Source:NCBI gene (formerly Entrezgene);Acc:823649]	GO:0016104;GO:0005811;GO:0016853;GO:0000250;GO:0031559;GO:001686	BP:triterpenoid biosynthetic process;CC:lipid particle;MF:isomerase activity;MF:lanosterol synthase activity;MF:oxidosqualene cyclase activity;MF:intramolecular transferase activity;	1.34	0.1	0.85	3.7	0.0746269	0.117647	1.57647	4.35294
AT1G67980	CCOAMT	caffeoyl-CoA 3-O-methyltransferase [Source:NCBI gene (formerly Entrezgene);Acc:843126]	GO:0032259;GO:0009809;GO:0009699;GO:0005829;GO:0008757;GO:0016740;GO:0008171;GO:0042409;GO:0008168;GO:004687	BP:methylation;BP:lignin biosynthetic process;BP:phenylpropanoid biosynthetic process;CC:cytosol;MF:S-adenosylmethionine-dependent methyltransferase activity;MF:transferase activity;MF:O-methyltransferase activity;MF:caffeoyl-CoA O-methyltransferase activity;MF:methyltransferase activity;MF:metal ion binding;	24.58	1.89333	21.1067	58.6733	0.0770274	0.0897031	1.16456	2.77985
AT1G02390	GPAT2	glycerol-3-phosphate acyltransferase 2 [Source:NCBI gene (formerly Entrezgene);Acc:839558]	GO:0006629;GO:0008654;GO:0016024;GO:0010143;GO:0016021;GO:0016020;GO:0004366;GO:0016791;GO:0102420;GO:0090447;GO:0016740;GO:001674	BP:lipid metabolic process;BP:phospholipid biosynthetic process;BP:CDP-diacylglycerol biosynthetic process;BP:cutin biosynthetic process;CC:integral component of membrane;CC:membrane;MF:glycerol-3-phosphate O-acyltransferase activity;MF:phosphatase activity;MF:sn-1-glycerol-3-phosphate C1;MF:glycerol-3-phosphate 2-O-acyltransferase activity;MF:transferase activity;MF:transferase activity, transfe…	5.68	0.593333	2.70333	5.22	0.10446	0.219482	2.10111	1.93095
AT1G13470		-	GO:0005576;GO:009072	CC:extracellular region;MF:toxin activity;	24.6	2.59667	8.23333	22.0467	0.105556	0.315385	2.98785	2.67773
AT1G08650	PPCK1	phosphoenolpyruvate carboxylase kinase 1 [Source:NCBI gene (formerly Entrezgene);Acc:837387]	GO:0006468;GO:0018105;GO:0016310;GO:0009416;GO:0035556;GO:0046898;GO:0046777;GO:0005737;GO:0005634;GO:0004683;GO:0016301;GO:0000166;GO:0009931;GO:0004674;GO:0016740;GO:0005516;GO:0004672;GO:0005524;GO:010631	BP:protein phosphorylation;BP:peptidyl-serine phosphorylation;BP:phosphorylation;BP:response to light stimulus;BP:intracellular signal transduction;BP:response to cycloheximide;BP:protein autophosphorylation;CC:cytoplasm;CC:nucleus;MF:calmodulin-dependent protein kinase activity;MF:kinase activity;MF:nucleotide binding;MF:calcium-dependent protein serine/threonine kinase activity;MF:protein serin…	15.9333	1.77	9.80333	17.4567	0.111088	0.180551	1.6253	1.78069
AT3G14110	FLU	Tetratricopeptide repeat (TPR)-like superfamily protein [Source:NCBI gene (formerly Entrezgene);Acc:820628]	GO:0031408;GO:0015995;GO:0033014;GO:0009535;GO:0009941;GO:0032991;GO:0009534;GO:0005829;GO:0016020;GO:0031969;GO:0016021;GO:0009507;GO:000551	BP:oxylipin biosynthetic process;BP:chlorophyll biosynthetic process;BP:tetrapyrrole biosynthetic process;CC:chloroplast thylakoid membrane;CC:chloroplast envelope;CC:macromolecular complex;CC:chloroplast thylakoid;CC:cytosol;CC:membrane;CC:chloroplast membrane;CC:integral component of membrane;CC:chloroplast;MF:protein binding;	29.6333	3.45	66.8933	52.4733	0.116423	0.0515746	0.442994	0.784433
AT2G34500	CYP710A1	cytochrome P450, family 710, subfamily A, polypeptide 1 [Source:NCBI gene (formerly Entrezgene);Acc:818013]	GO:0016126;GO:0016125;GO:0006629;GO:0006694;GO:0008202;GO:0016021;GO:0016020;GO:0004497;GO:0020037;GO:0016705;GO:0000249;GO:0005506;GO:0046872;GO:001649	BP:sterol biosynthetic process;BP:sterol metabolic process;BP:lipid metabolic process;BP:steroid biosynthetic process;BP:steroid metabolic process;CC:integral component of membrane;CC:membrane;MF:monooxygenase activity;MF:heme binding;MF:oxidoreductase activity, acting on paired donors, with incorporation or reduction of molecular oxygen;MF:C-22 sterol desaturase activity;MF:iron ion binding;MF:m…	3.11333	0.716667	3.77333	74.0233	0.230193	0.189929	0.825088	19.6175
AT3G48020		-	------	------	6.55333	1.58667	6.63667	30.2533	0.242116	0.239076	0.987443	4.55851
AT1G02930	GSTF6	glutathione S-transferase 6 [Source:NCBI gene (formerly Entrezgene);Acc:839515]	GO:0009414;GO:0009636;GO:0006979;GO:0006749;GO:0046686;GO:0006952;GO:0009407;GO:0042221;GO:0050832;GO:0000325;GO:0005737;GO:0005634;GO:0005739;GO:0009505;GO:0009506;GO:0005829;GO:0005576;GO:0004364;GO:0016740;GO:0005507;GO:2001227;GO:2001147;GO:0050897;GO:004329	BP:response to water deprivation;BP:response to toxic substance;BP:response to oxidative stress;BP:glutathione metabolic process;BP:response to cadmium ion;BP:defense response;BP:toxin catabolic process;BP:response to chemical;BP:defense response to fungus;CC:plant-type vacuole;CC:cytoplasm;CC:nucleus;CC:mitochondrion;CC:plant-type cell wall;CC:plasmodesma;CC:cytosol;CC:extracellular region;MF:gl…	403.6	100.56	234.977	771.663	0.249158	0.427957	1.71762	3.284
AT5G23240		DNAJ heat shock N-terminal domain-containing protein [Source:NCBI gene (formerly Entrezgene);Acc:832388]	GO:0009536;GO:000950	CC:plastid;CC:chloroplast;	2.78667	0.726667	2.38667	1.67667	0.260766	0.304469	1.1676	0.702514
AT3G51860	CAX3	cation exchanger 3 [Source:NCBI gene (formerly Entrezgene);Acc:824349]	GO:1902600;GO:0010351;GO:0006882;GO:0006874;GO:0030026;GO:0006812;GO:0006811;GO:0006816;GO:0055062;GO:0010119;GO:0055085;GO:0051592;GO:0070588;GO:0009624;GO:0006793;GO:0005773;GO:0016021;GO:0016020;GO:0005774;GO:0009705;GO:0061993;GO:0015297;GO:0008324;GO:001536	BP:hydrogen ion transmembrane transport;BP:lithium ion transport;BP:cellular zinc ion homeostasis;BP:cellular calcium ion homeostasis;BP:cellular manganese ion homeostasis;BP:cation transport;BP:ion transport;BP:calcium ion transport;BP:phosphate ion homeostasis;BP:regulation of stomatal movement;BP:transmembrane transport;BP:response to calcium ion;BP:calcium ion transmembrane transport;BP:respo…	43.2533	11.98	47.04	70.1467	0.276973	0.254677	0.919501	1.49121
AT5G02425		ncRNA [Source:NCBI gene (formerly Entrezgene);Acc:28720470]	------	------	2.38333	0.666667	2.88	1.15333	0.27972	0.231482	0.827546	0.400463
AT2G29460	GSTU4	glutathione S-transferase tau 4 [Source:NCBI gene (formerly Entrezgene);Acc:817495]	GO:0009407;GO:0009636;GO:0006749;GO:1900367;GO:0005737;GO:0005829;GO:0004364;GO:001674	BP:toxin catabolic process;BP:response to toxic substance;BP:glutathione metabolic process;BP:positive regulation of defense response to insect;CC:cytoplasm;CC:cytosol;MF:glutathione transferase activity;MF:transferase activity;	15.52	4.38667	16.6	130.95	0.282646	0.264257	0.93494	7.88855
AT3G29644		ncRNA [Source:NCBI gene (formerly Entrezgene);Acc:5008043]	------	------	14.44	4.17333	14.4967	9.65	0.289012	0.287882	0.996091	0.66567
AT1G07620	ATOBGM	GTP-binding protein Obg/CgtA [Source:NCBI gene (formerly Entrezgene);Acc:837275]	GO:0042254;GO:0005739;GO:0000287;GO:0003924;GO:000552	BP:ribosome biogenesis;CC:mitochondrion;MF:magnesium ion binding;MF:GTPase activity;MF:GTP binding;	10.25	3.03333	8.46	14.1367	0.295935	0.35855	1.21158	1.671
AT1G77920	TGA7	bZIP transcription factor family protein [Source:NCBI gene (formerly Entrezgene);Acc:844127]	GO:0006355;GO:0006351;GO:0042742;GO:0005634;GO:0043565;GO:0003700;GO:0000976;GO:0005515;GO:000367	BP:regulation of transcription, DNA-templated;BP:transcription, DNA-templated;BP:defense response to bacterium;CC:nucleus;MF:sequence-specific DNA binding;MF:transcription factor activity, sequence-specific DNA binding;MF:transcription regulatory region sequence-specific DNA binding;MF:protein binding;MF:DNA binding;	3.21333	0.953333	2.55333	6.17	0.29668	0.373368	1.25849	2.41645
AT3G29035	NAC3	NAC domain containing protein 3 [Source:NCBI gene (formerly Entrezgene);Acc:822547]	GO:0051091;GO:0010150;GO:0042542;GO:1900057;GO:0009611;GO:0006355;GO:0005634;GO:0043565;GO:0003700;GO:0000976;GO:0005515;GO:000367	BP:positive regulation of sequence-specific DNA binding transcription factor activity;BP:leaf senescence;BP:response to hydrogen peroxide;BP:positive regulation of leaf senescence;BP:response to wounding;BP:regulation of transcription, DNA-templated;CC:nucleus;MF:sequence-specific DNA binding;MF:transcription factor activity, sequence-specific DNA binding;MF:transcription regulatory region sequen…	9.75667	2.90333	6.82667	11.2767	0.297574	0.425293	1.4292	1.65186
AT4G24000	CSLG2	cellulose synthase like G2 [Source:NCBI gene (formerly Entrezgene);Acc:828500]	GO:0009833;GO:0030244;GO:0071555;GO:0005794;GO:0016021;GO:0016020;GO:0005886;GO:0000139;GO:0016740;GO:0051753;GO:0016760;GO:001675	BP:plant-type primary cell wall biogenesis;BP:cellulose biosynthetic process;BP:cell wall organization;CC:Golgi apparatus;CC:integral component of membrane;CC:membrane;CC:plasma membrane;CC:Golgi membrane;MF:transferase activity;MF:mannan synthase activity;MF:cellulose synthas;MF:transferase activity, transferring glycosyl groups;	0.69	0.206667	0.76	20.36	0.299517	0.27193	0.907895	26.7895
AT5G42010		Transducin/WD40 repeat-like superfamily protein [Source:NCBI gene (formerly Entrezgene);Acc:834206]	GO:0003674;GO:000551	MF:molecular_function;MF:protein binding;	1.80333	0.556667	1.35	4.54333	0.308688	0.412346	1.3358	3.36543
AT3G01035		ncRNA [Source:NCBI gene (formerly Entrezgene);Acc:28718453]	------	------	5.75	1.82667	8.76333	5.41667	0.317681	0.208444	0.656143	0.618106
AT5G24530	DMR6	2-oxoglutarate (2OG) and Fe(II)-dependent oxygenase superfamily protein [Source:NCBI gene (formerly Entrezgene);Acc:832524]	GO:0010150;GO:0009751;GO:0002229;GO:0051553;GO:0009620;GO:0046244;GO:0009617;GO:0009813;GO:0006952;GO:0042742;GO:0071456;GO:0002239;GO:0034785;GO:0051213;GO:0033759;GO:0046872;GO:001649	BP:leaf senescence;BP:response to salicylic acid;BP:defense response to oomycetes;BP:flavone biosynthetic process;BP:response to fungus;BP:salicylic acid catabolic process;BP:response to bacterium;BP:flavonoid biosynthetic process;BP:defense response;BP:defense response to bacterium;BP:cellular response to hypoxia;BP:response to oomycetes;MF:salicylate 5-hydroxylase activity;MF:dioxygenase activi…	207.917	67.11	153.487	171.077	0.322774	0.437237	1.35462	1.1146
AT3G24460		Serinc-domain containing serine and sphingolipid biosynthesis protein [Source:NCBI gene (formerly Entrezgene);Acc:822036]	GO:0016021;GO:001602	CC:integral component of membrane;CC:membrane;	1.4	0.453333	1.15333	1.05333	0.323809	0.393063	1.21387	0.913295
AT2G41260	M17	glycine-rich protein / late embryosis abundant protein (M17) [Source:NCBI gene (formerly Entrezgene);Acc:818725]	GO:0010162;GO:0009793;GO:0005783;GO:0005773;GO:0005576;GO:000367	BP:seed dormancy process;BP:embryo development ending in seed dormancy;CC:endoplasmic reticulum;CC:vacuole;CC:extracellular region;MF:molecular_function;	8.05667	2.63667	17.2667	15.19	0.327265	0.152703	0.466602	0.87973
AT1G69720	HO3	heme oxygenase 3 [Source:NCBI gene (formerly Entrezgene);Acc:843308]	GO:0006788;GO:0015979;GO:0009536;GO:0016021;GO:0009507;GO:0016491;GO:0020037;GO:0004392;GO:004687	BP:heme oxidation;BP:photosynthesis;CC:plastid;CC:integral component of membrane;CC:chloroplast;MF:oxidoreductase activity;MF:heme binding;MF:heme oxygenas;MF:metal ion binding;	11.42	3.76667	13.52	12.92	0.329831	0.2786	0.844675	0.955621
AT2G25090	CIPK16	CBL-interacting protein kinase 16 [Source:NCBI gene (formerly Entrezgene);Acc:817047]	GO:0006468;GO:0042538;GO:0016310;GO:0050896;GO:0007165;GO:0006814;GO:0016301;GO:0000166;GO:0004674;GO:0016740;GO:0005515;GO:0004672;GO:0005524;GO:010631	BP:protein phosphorylation;BP:hyperosmotic salinity response;BP:phosphorylation;BP:response to stimulus;BP:signal transduction;BP:sodium ion transport;MF:kinase activity;MF:nucleotide binding;MF:protein serine/threonine kinase activity;MF:transferase activity;MF:protein binding;MF:protein kinase activity;MF:ATP binding;MF:old GO;	0.806667	0.266667	1.16333	1.66667	0.330579	0.229227	0.69341	1.43267
AT3G07150		amino acid-ligase [Source:NCBI gene (formerly Entrezgene);Acc:819901]	GO:0005575;GO:0016874;GO:000367	CC:cellular_component;MF:ligase activity;MF:molecular_function;	0.92	0.32	1.74667	1.08	0.347826	0.183206	0.526717	0.61832
AT3G08860	PYD4	PYRIMIDINE 4 [Source:NCBI gene (formerly Entrezgene);Acc:820034]	GO:0043562;GO:0009853;GO:0005739;GO:0008453;GO:0003824;GO:0008483;GO:0016740;GO:003017	BP:cellular response to nitrogen levels;BP:photorespiration;CC:mitochondrion;MF:alanine-glyoxylate transaminase activity;MF:catalytic activity;MF:transaminase activity;MF:transferase activity;MF:pyridoxal phosphate binding;	0.583333	0.203333	1.10667	1.13667	0.348571	0.183735	0.527108	1.02711
AT4G15610		Uncharacterized protein family (UPF0497) [Source:NCBI gene (formerly Entrezgene);Acc:827238]	GO:0005794;GO:0016020;GO:0016021;GO:0005802;GO:0005886;GO:0005768;GO:005153	CC:Golgi apparatus;CC:membrane;CC:integral component of membrane;CC:trans-Golgi network;CC:plasma membrane;CC:endosome;MF:4 iron, 4 sulfur cluster binding;	86.1467	30.36	88.2867	189.66	0.352422	0.34388	0.975761	2.14823
AT3G46370		Leucine-rich repeat protein kinase family protein [Source:NCBI gene (formerly Entrezgene);Acc:823783]	GO:0006468;GO:0016310;GO:0030244;GO:0016021;GO:0016020;GO:0016301;GO:0000166;GO:0004674;GO:0016740;GO:0016760;GO:0005515;GO:0004672;GO:000552	BP:protein phosphorylation;BP:phosphorylation;BP:cellulose biosynthetic process;CC:integral component of membrane;CC:membrane;MF:kinase activity;MF:nucleotide binding;MF:protein serine/threonine kinase activity;MF:transferase activity;MF:cellulose synthas;MF:protein binding;MF:protein kinase activity;MF:ATP binding;	1.85333	0.656667	2.5	2.46333	0.354317	0.262667	0.741333	0.985333
AT4G26270	PFK3	phosphofructokinase 3 [Source:NCBI gene (formerly Entrezgene);Acc:828733]	GO:0010053;GO:0016310;GO:0006002;GO:0008152;GO:0071456;GO:0006096;GO:0061615;GO:0005737;GO:0005829;GO:0016301;GO:0000166;GO:0003824;GO:0016740;GO:0003872;GO:0046872;GO:000552	BP:root epidermal cell differentiation;BP:phosphorylation;BP:fructose 6-phosphate metabolic process;BP:metabolic process;BP:cellular response to hypoxia;BP:glycolytic process;BP:glycolytic process through fructose-6-phosphate;CC:cytoplasm;CC:cytosol;MF:kinase activity;MF:nucleotide binding;MF:catalytic activity;MF:transferase activity;MF:6-phosphofructokinase activity;MF:metal ion binding;MF:ATP …	7.03	2.52667	6.93	12.1167	0.359412	0.364598	1.01443	1.74844
AT2G45510	CYP704A2	cytochrome P450, family 704, subfamily A, polypeptide 2 [Source:NCBI gene (formerly Entrezgene);Acc:819159]	GO:0016020;GO:0005783;GO:0016021;GO:0004497;GO:0020037;GO:0016705;GO:0005506;GO:0046872;GO:001649	CC:membrane;CC:endoplasmic reticulum;CC:integral component of membrane;MF:monooxygenase activity;MF:heme binding;MF:oxidoreductase activity, acting on paired donors, with incorporation or reduction of molecular oxygen;MF:iron ion binding;MF:metal ion binding;MF:oxidoreductase activity;	8.61333	3.11333	8.07667	6.58	0.361455	0.385472	1.06645	0.814692
AT1G70800	EHB1	Calcium-dependent lipid-binding (CaLB domain) family protein [Source:NCBI gene (formerly Entrezgene);Acc:843417]	GO:0009638;GO:0009738;GO:0043547;GO:0009637;GO:0009789;GO:0009630;GO:0005634;GO:0016020;GO:0005886;GO:0005543;GO:0005096;GO:0008289;GO:0005515;GO:004687	BP:phototropism;BP:abscisic acid-activated signaling pathway;BP:positive regulation of GTPase activity;BP:response to blue light;BP:positive regulation of abscisic acid-activated signaling pathway;BP:gravitropism;CC:nucleus;CC:membrane;CC:plasma membrane;MF:phospholipid binding;MF:GTPase activator activity;MF:lipid binding;MF:protein binding;MF:metal ion binding;	4	1.44667	4.18667	5.48333	0.361667	0.345541	0.955414	1.30971
AT4G23450	AIRP1	RING/U-box superfamily protein [Source:NCBI gene (formerly Entrezgene);Acc:828444]	GO:0009737;GO:0009414;GO:0009789;GO:0010729;GO:0005737;GO:0016021;GO:0016020;GO:0005829;GO:0046872;GO:000484	BP:response to abscisic acid;BP:response to water deprivation;BP:positive regulation of abscisic acid-activated signaling pathway;BP:positive regulation of hydrogen peroxide biosynthetic process;CC:cytoplasm;CC:integral component of membrane;CC:membrane;CC:cytosol;MF:metal ion binding;MF:ubiquitin-protein transferase activity;	9.63	3.65667	8.98333	13.59	0.379716	0.40705	1.07199	1.5128
AT1G68050	FKF1	flavin-binding, kelch repeat, f box 1 [Source:NCBI gene (formerly Entrezgene);Acc:843133]	GO:0009911;GO:0048511;GO:0006355;GO:0009637;GO:0010468;GO:0016567;GO:2001007;GO:0007623;GO:0009908;GO:0050896;GO:0005737;GO:0005829;GO:0005634;GO:0019005;GO:0009881;GO:000551	BP:positive regulation of flower development;BP:rhythmic process;BP:regulation of transcription, DNA-templated;BP:response to blue light;BP:regulation of gene expression;BP:protein ubiquitination;BP:negative regulation of cellulose biosynthetic process;BP:circadian rhythm;BP:flower development;BP:response to stimulus;CC:cytoplasm;CC:cytosol;CC:nucleus;CC:SCF ubiquitin ligase complex;MF:photorecep…	2.81667	1.10333	3.81	2.97	0.391716	0.289589	0.739283	0.779528
AT3G15440		RING/U-box protein [Source:NCBI gene (formerly Entrezgene);Acc:820783]	GO:0008150;GO:000551	BP:biological_process;MF:protein binding;	0.84	0.336667	2.09667	0.68	0.400794	0.160572	0.400636	0.324324
AT4G39100	SHL1	PHD finger family protein / bromo-adjacent homology (BAH) domain-containing protein [Source:NCBI gene (formerly Entrezgene);Acc:830065]	GO:0035067;GO:0006325;GO:0009791;GO:0006355;GO:0010228;GO:2000028;GO:0009908;GO:0045814;GO:0005634;GO:0046872;GO:0035064;GO:0000976;GO:0003700;GO:0005515;GO:000368	BP:negative regulation of histone acetylation;BP:chromatin organization;BP:post-embryonic development;BP:regulation of transcription, DNA-templated;BP:vegetative to reproductive phase transition of meristem;BP:regulation of photoperiodism, flowering;BP:flower development;BP:negative regulation of gene expression, epigenetic;CC:nucleus;MF:metal ion binding;MF:methylated histone binding;MF:transcri…	45.0067	18.3733	42.38	45.37	0.408236	0.433538	1.06198	1.07055
AT1G54217		Ribosomal protein L18ae family [Source:NCBI gene (formerly Entrezgene);Acc:2745829]	GO:0008150;GO:0016021;GO:0016020;GO:0005840;GO:000367	BP:biological_process;CC:integral component of membrane;CC:membrane;CC:ribosome;MF:molecular_function;	1.66	0.68	2.10667	0.91	0.409639	0.322785	0.787975	0.431962
AT1G22570		Major facilitator superfamily protein [Source:NCBI gene (formerly Entrezgene);Acc:838863]	GO:0006857;GO:0042938;GO:0042939;GO:0035442;GO:0055085;GO:0016021;GO:0016020;GO:0071916;GO:0042937;GO:002285	BP:oligopeptide transport;BP:dipeptide transport;BP:tripeptide transport;BP:dipeptide transmembrane transport;BP:transmembrane transport;CC:integral component of membrane;CC:membrane;MF:dipeptide transmembrane transporter activity;MF:tripeptide transporter activity;MF:transmembrane transporter activity;	20.2033	8.36333	20.25	12.5867	0.413958	0.413004	0.997695	0.621564
AT5G20830	SUS1	sucrose synthase 1 [Source:NCBI gene (formerly Entrezgene);Acc:832206]	GO:0009744;GO:0009414;GO:0005985;GO:0009749;GO:0010555;GO:0009413;GO:0006970;GO:0071456;GO:0009409;GO:0001666;GO:0072708;GO:0005829;GO:0009506;GO:0016157;GO:0016740;GO:001675	BP:response to sucrose;BP:response to water deprivation;BP:sucrose metabolic process;BP:response to glucose;BP:response to mannitol;BP:response to flooding;BP:response to osmotic stress;BP:cellular response to hypoxia;BP:response to cold;BP:response to hypoxia;BP:response to sorbitol;CC:cytosol;CC:plasmodesma;MF:sucrose synthase activity;MF:transferase activity;MF:transferase activity, transferri…	18.4667	7.78333	22.9067	71.9267	0.42148	0.339785	0.80617	3.13999
AT1G09240	NAS3	nicotianamine synthase 3 [Source:NCBI gene (formerly Entrezgene);Acc:837444]	GO:0009555;GO:0009860;GO:0030418;GO:0010233;GO:0030410;GO:001674	BP:pollen development;BP:pollen tube growth;BP:nicotianamine biosynthetic process;BP:phloem transport;MF:nicotianamine synthase activity;MF:transferase activity;	65.1867	27.5267	104.037	64.7933	0.422274	0.264586	0.626574	0.622793
AT1G61800	GPT2	glucose-6-phosphate/phosphate translocator 2 [Source:NCBI gene (formerly Entrezgene);Acc:842477]	GO:0015760;GO:0035436;GO:0010109;GO:0008643;GO:0015979;GO:0015714;GO:0015713;GO:0009643;GO:0055085;GO:0009744;GO:0009624;GO:0009749;GO:0015748;GO:0000325;GO:0016021;GO:0016020;GO:0031969;GO:0005794;GO:0009507;GO:0015605;GO:0015120;GO:0015297;GO:0005315;GO:0071917;GO:0022857;GO:001515	BP:glucose-6-phosphate transport;BP:triose phosphate transmembrane transport;BP:regulation of photosynthesis;BP:carbohydrate transport;BP:photosynthesis;BP:phosphoenolpyruvate transport;BP:phosphoglycerate transport;BP:photosynthetic acclimation;BP:transmembrane transport;BP:response to sucrose;BP:response to nematode;BP:response to glucose;BP:organophosphate ester transport;CC:plant-type vacuole…	11.7667	5.02	14.4467	69.0567	0.426629	0.347485	0.81449	4.78011
AT1G65970	TPX2	thioredoxin-dependent peroxidase 2 [Source:NCBI gene (formerly Entrezgene);Acc:842909]	GO:0045454;GO:0098869;GO:0042744;GO:0034599;GO:0005737;GO:0005886;GO:0016209;GO:0008379;GO:0004601;GO:001649	BP:cell redox homeostasis;BP:cellular oxidant detoxification;BP:hydrogen peroxide catabolic process;BP:cellular response to oxidative stress;CC:cytoplasm;CC:plasma membrane;MF:antioxidant activity;MF:thioredoxin peroxidase activity;MF:peroxidase activity;MF:oxidoreductase activity;	1361.96	581.123	2040.21	2868.7	0.426682	0.284835	0.667559	1.40608
AT3G17790	PAP17	purple acid phosphatase 17 [Source:NCBI gene (formerly Entrezgene);Acc:821047]	GO:0042542;GO:0098869;GO:0030643;GO:0009986;GO:0005576;GO:0016787;GO:0016791;GO:0140825;GO:0008199;GO:0008198;GO:0046872;GO:0003993;GO:001649	BP:response to hydrogen peroxide;BP:cellular oxidant detoxification;BP:cellular phosphate ion homeostasis;CC:cell surface;CC:extracellular region;MF:hydrolase activity;MF:phosphatase activity;MF:old GO;MF:ferric iron binding;MF:ferrous iron binding;MF:metal ion binding;MF:acid phosphatase activity;MF:oxidoreductase activity;	17.2533	7.44333	18.4767	31.8067	0.431414	0.40285	0.93379	1.72145
AT2G17840	ERD7	Senescence/dehydration-associated protein-like protein [Source:NCBI gene (formerly Entrezgene);Acc:816293]	GO:0009737;GO:0007623;GO:0009414;GO:0009409;GO:0009651;GO:0009644;GO:0009536;GO:0005886;GO:0009507;GO:000367	BP:response to abscisic acid;BP:circadian rhythm;BP:response to water deprivation;BP:response to cold;BP:response to salt stress;BP:response to high light intensity;CC:plastid;CC:plasma membrane;CC:chloroplast;MF:molecular_function;	481.137	209.02	547.083	295.82	0.43443	0.382062	0.879458	0.540722
AT1G11210		cotton fiber protein, putative (DUF761) [Source:NCBI gene (formerly Entrezgene);Acc:837662]	GO:0006979;GO:0016021;GO:0016020;GO:000367	BP:response to oxidative stress;CC:integral component of membrane;CC:membrane;MF:molecular_function;	103.817	45.18	106.763	64.3133	0.43519	0.423179	0.9724	0.602392
AT1G12290		Disease resistance protein (CC-NBS-LRR class) family [Source:NCBI gene (formerly Entrezgene);Acc:837783]	GO:0006952;GO:0098542;GO:0010942;GO:0005886;GO:0043531;GO:0000166;GO:0005515;GO:000552	BP:defense response;BP:defense response to other organism;BP:positive regulation of cell death;CC:plasma membrane;MF:ADP binding;MF:nucleotide binding;MF:protein binding;MF:ATP binding;	1.90333	0.846667	1.94333	1.60667	0.444834	0.435678	0.979417	0.826758
AT2G35070		transmembrane protein [Source:NCBI gene (formerly Entrezgene);Acc:818072]	GO:0048868;GO:0009555;GO:0016021;GO:0016020;GO:000573	BP:pollen tube development;BP:pollen development;CC:integral component of membrane;CC:membrane;CC:mitochondrion;	3.65333	1.63	5.41	5.2	0.446168	0.301294	0.675293	0.961183
AT1G16510		SAUR-like auxin-responsive protein family [Source:NCBI gene (formerly Entrezgene);Acc:838221]	GO:0009733;GO:0009734;GO:0060918;GO:0090057;GO:0009958;GO:0005737;GO:000367	BP:response to auxin;BP:auxin-activated signaling pathway;BP:auxin transport;BP:root radial pattern formation;BP:positive gravitropism;CC:cytoplasm;MF:molecular_function;	22.15	10.2533	23.95	20.5433	0.462904	0.428114	0.924843	0.857759
AT1G70640		octicosapeptide/Phox/Bem1p (PB1) domain-containing protein [Source:NCBI gene (formerly Entrezgene);Acc:843401]	GO:0046872;GO:000551	MF:metal ion binding;MF:protein binding;	3.44333	1.60667	4.78333	2.46	0.466602	0.335889	0.719861	0.514286
AT5G40240	UMAMIT40	nodulin MtN21 /EamA-like transporter family protein [Source:NCBI gene (formerly Entrezgene);Acc:834022]	GO:0055085;GO:0016020;GO:0016021;GO:0005886;GO:002285	BP:transmembrane transport;CC:membrane;CC:integral component of membrane;CC:plasma membrane;MF:transmembrane transporter activity;	10.9133	5.13	12.5933	11.4233	0.470067	0.407358	0.866596	0.907094
AT1G63530		-	GO:0009860;GO:000564	BP:pollen tube growth;CC:nuclear pore;	1.65667	0.78	2.31667	3.16333	0.470825	0.336691	0.715108	1.36547
AT4G11910		STAY-GREEN-like protein [Source:NCBI gene (formerly Entrezgene);Acc:826798]	GO:0015996;GO:1903647;GO:0009535;GO:0009579;GO:0009536;GO:0055035;GO:0016020;GO:0009507;GO:001682	BP:chlorophyll catabolic process;BP:negative regulation of chlorophyll catabolic process;CC:chloroplast thylakoid membrane;CC:thylakoid;CC:plastid;CC:plastid thylakoid membrane;CC:membrane;CC:chloroplast;MF:lyase activity;	9.15667	4.39667	10.23	13.3933	0.48016	0.429782	0.89508	1.30922
AT3G28270		transmembrane protein, putative (DUF677) [Source:NCBI gene (formerly Entrezgene);Acc:822453]	GO:0042631;GO:0016021;GO:0005829;GO:0016020;GO:0031313;GO:0031234;GO:000551	BP:cellular response to water deprivation;CC:integral component of membrane;CC:cytosol;CC:membrane;CC:extrinsic component of endosome membrane;CC:extrinsic component of cytoplasmic side of plasma membrane;MF:protein binding;	6.36667	3.08667	8.79333	6.11667	0.484817	0.351024	0.724033	0.695603
AT3G14280		LL-diaminopimelate aminotransferase [Source:NCBI gene (formerly Entrezgene);Acc:820648]	GO:0008483;GO:000367	MF:transaminase activity;MF:molecular_function;	19.24	9.39333	26.92	26.3367	0.488219	0.348935	0.71471	0.978331
AT3G23870		magnesium transporter NIPA (DUF803) [Source:NCBI gene (formerly Entrezgene);Acc:821970]	GO:0006811;GO:1903830;GO:0015693;GO:0016021;GO:0016020;GO:0005886;GO:0005768;GO:0005769;GO:001509	BP:ion transport;BP:magnesium ion transmembrane transport;BP:magnesium ion transport;CC:integral component of membrane;CC:membrane;CC:plasma membrane;CC:endosome;CC:early endosome;MF:magnesium ion transmembrane transporter activity;	1.06	0.52	1.00667	0.93	0.490566	0.516556	1.05298	0.923841
AT1G72830	NF-YA3	nuclear factor Y, subunit A3 [Source:NCBI gene (formerly Entrezgene);Acc:843614]	GO:0006355;GO:0006357;GO:0016602;GO:0005634;GO:0003700;GO:0003677;GO:0000978;GO:000098	BP:regulation of transcription, DNA-templated;BP:regulation of transcription from RNA polymerase II promoter;CC:CCAAT-binding factor complex;CC:nucleus;MF:transcription factor activity, sequence-specific DNA binding;MF:DNA binding;MF:RNA polymerase II core promoter proximal region sequence-specific DNA binding;MF:RNA polymerase II transcription factor activity, sequence-specific DNA binding;	3.24	1.64667	4.34	2.29667	0.508231	0.379416	0.746544	0.529186
AT4G01430	UMAMIT29	nodulin MtN21 /EamA-like transporter family protein [Source:NCBI gene (formerly Entrezgene);Acc:826685]	GO:0048316;GO:0006868;GO:0055085;GO:0016021;GO:0016020;GO:0005886;GO:0022857;GO:001518	BP:seed development;BP:glutamine transport;BP:transmembrane transport;CC:integral component of membrane;CC:membrane;CC:plasma membrane;MF:transmembrane transporter activity;MF:L-glutamine transmembrane transporter activity;	3.01667	1.55333	4.28667	2.87333	0.514917	0.362364	0.703733	0.670295
AT5G10410		ENTH/ANTH/VHS superfamily protein [Source:NCBI gene (formerly Entrezgene);Acc:830905]	GO:0006897;GO:0072583;GO:0006900;GO:0048268;GO:0005794;GO:0031410;GO:0016020;GO:0005905;GO:0030136;GO:0005543;GO:0000149;GO:0032050;GO:0005546;GO:000554	BP:endocytosis;BP:clathrin-dependent endocytosis;BP:membrane budding;BP:clathrin coat assembly;CC:Golgi apparatus;CC:cytoplasmic vesicle;CC:membrane;CC:clathrin-coated pit;CC:clathrin-coated vesicle;MF:phospholipid binding;MF:SNARE binding;MF:clathrin heavy chain binding;MF:phosphatidylinositol-4,5-bisphosphate binding;MF:1-phosphatidylinositol binding;	7.36	3.80667	9.41333	5.90667	0.51721	0.404391	0.78187	0.627479
AT5G03640		Protein kinase superfamily protein [Source:NCBI gene (formerly Entrezgene);Acc:831770]	GO:0006468;GO:0016310;GO:0009638;GO:0005737;GO:0005634;GO:0005886;GO:0016301;GO:0004674;GO:0004672;GO:000552	BP:protein phosphorylation;BP:phosphorylation;BP:phototropism;CC:cytoplasm;CC:nucleus;CC:plasma membrane;MF:kinase activity;MF:protein serine/threonine kinase activity;MF:protein kinase activity;MF:ATP binding;	0.543333	0.283333	0.833333	0.513333	0.521472	0.34	0.652	0.616
AT1G08477		ncRNA [Source:NCBI gene (formerly Entrezgene);Acc:28716844]	GO:0019344;GO:0019379;GO:0000103;GO:0009570;GO:0009507;GO:0033741;GO:0009973;GO:000460	BP:cysteine biosynthetic process;BP:sulfate assimilation, phosphoadenylyl sulfate reduction by phosphoadenylyl-sulfate reductas;BP:sulfate assimilation;CC:chloroplast stroma;CC:chloroplast;MF:adenylyl-sulfate reductas;MF:adenylyl-sulfate reductase activity;MF:phosphoadenylyl-sulfate reductas;	186.32	97.5767	222.403	113.73	0.523705	0.438737	0.837757	0.511368
AT1G66040	VIM4	Zinc finger (C3HC4-type RING finger) family protein [Source:NCBI gene (formerly Entrezgene);Acc:842917]	GO:0010216;GO:0032776;GO:0090309;GO:0006325;GO:0044027;GO:0010228;GO:0043170;GO:0016567;GO:0010424;GO:0043231;GO:0005634;GO:0008327;GO:0042393;GO:0010428;GO:0004842;GO:0140096;GO:0010429;GO:0016740;GO:0003677;GO:0046872;GO:006163	BP:maintenance of DNA methylation;BP:DNA methylation on cytosine;BP:positive regulation of methylation-dependent chromatin silencing;BP:chromatin organization;BP:hypermethylation of CpG island;BP:vegetative to reproductive phase transition of meristem;BP:macromolecule metabolic process;BP:protein ubiquitination;BP:DNA methylation on cytosine within a CG sequence;CC:intracellular membrane-bounded …	1.80333	0.953333	2.91667	1.80667	0.528651	0.326857	0.618286	0.619429
AT3G21650		Protein phosphatase 2A regulatory B subunit family protein [Source:NCBI gene (formerly Entrezgene);Acc:821719]	GO:0009742;GO:0006952;GO:0045824;GO:0007165;GO:0080183;GO:1900458;GO:0005737;GO:0000159;GO:0005829;GO:0005739;GO:001988	BP:brassinosteroid mediated signaling pathway;BP:defense response;BP:negative regulation of innate immune response;BP:signal transduction;BP:response to photooxidative stress;BP:negative regulation of brassinosteroid mediated signaling pathway;CC:cytoplasm;CC:protein phosphatase type 2A complex;CC:cytosol;CC:mitochondrion;MF:protein phosphatase regulator activity;	3.72	1.97333	4.94333	2.86	0.530466	0.399191	0.752529	0.578557
AT1G27020		plant/protein [Source:NCBI gene (formerly Entrezgene);Acc:839591]	GO:000582	CC:cytosol;	41.4	22.12	57.0667	30.1167	0.5343	0.387617	0.725467	0.527745
AT5G04950	NAS1	nicotianamine synthase 1 [Source:NCBI gene (formerly Entrezgene);Acc:830377]	GO:0009555;GO:0009860;GO:0030418;GO:0010233;GO:0030410;GO:001674	BP:pollen development;BP:pollen tube growth;BP:nicotianamine biosynthetic process;BP:phloem transport;MF:nicotianamine synthase activity;MF:transferase activity;	1.35667	0.73	2.48	3.60667	0.538083	0.294355	0.547043	1.4543
AT3G20250	PUM5	pumilio 5 [Source:NCBI gene (formerly Entrezgene);Acc:821569]	GO:0051607;GO:0061158;GO:0010608;GO:0009819;GO:0006970;GO:0006417;GO:0009651;GO:0005737;GO:0000325;GO:0005829;GO:0003727;GO:0003723;GO:000372	BP:defense response to virus;BP:3'-UTR-mediated mRNA destabilization;BP:posttranscriptional regulation of gene expression;BP:drought recovery;BP:response to osmotic stress;BP:regulation of translation;BP:response to salt stress;CC:cytoplasm;CC:plant-type vacuole;CC:cytosol;MF:single-stranded RNA binding;MF:RNA binding;MF:mRNA binding;	27.68	14.9	35.5467	27.9567	0.538295	0.419167	0.778695	0.786478
AT1G24280	G6PD3	glucose-6-phosphate dehydrogenase 3 [Source:NCBI gene (formerly Entrezgene);Acc:839044]	GO:0006098;GO:0005975;GO:0006006;GO:0009051;GO:0009536;GO:0009570;GO:0009507;GO:0050661;GO:0016614;GO:0004345;GO:0005515;GO:001649	BP:pentose-phosphate shunt;BP:carbohydrate metabolic process;BP:glucose metabolic process;BP:pentose-phosphate shunt, oxidative branch;CC:plastid;CC:chloroplast stroma;CC:chloroplast;MF:NADP binding;MF:oxidoreductase activity, acting on CH-OH group of donors;MF:glucose-6-phosphate dehydrogenase activity;MF:protein binding;MF:oxidoreductase activity;	1.02	0.553333	1.47667	1.61667	0.542483	0.374718	0.690745	1.09481
AT5G28830		calcium-binding EF hand family protein [Source:NCBI gene (formerly Entrezgene);Acc:833001]	GO:0003674;GO:000550	MF:molecular_function;MF:calcium ion binding;	25.8667	14.16	31.5867	33.5667	0.547423	0.44829	0.818911	1.06268
AT4G08290	UMAMIT20	nodulin MtN21 /EamA-like transporter family protein [Source:NCBI gene (formerly Entrezgene);Acc:826383]	GO:0055085;GO:0016020;GO:0016021;GO:0005886;GO:002285	BP:transmembrane transport;CC:membrane;CC:integral component of membrane;CC:plasma membrane;MF:transmembrane transporter activity;	33.47	18.81	43.68	30.7767	0.561996	0.430632	0.766255	0.704594
AT1G04770		Tetratricopeptide repeat (TPR)-like superfamily protein [Source:NCBI gene (formerly Entrezgene);Acc:839418]	GO:0009658;GO:0010439;GO:0010438;GO:0005634;GO:000551	BP:chloroplast organization;BP:regulation of glucosinolate biosynthetic process;BP:cellular response to sulfur starvation;CC:nucleus;MF:protein binding;	4.38333	2.51667	7.21667	5.84	0.574145	0.34873	0.60739	0.809238
AT3G05165		Major facilitator superfamily protein [Source:NCBI gene (formerly Entrezgene);Acc:819680]	GO:0055085;GO:0008643;GO:0034219;GO:0016021;GO:0016020;GO:0051119;GO:002285	BP:transmembrane transport;BP:carbohydrate transport;BP:carbohydrate transmembrane transport;CC:integral component of membrane;CC:membrane;MF:sugar transmembrane transporter activity;MF:transmembrane transporter activity;	21.87	12.6667	37.96	22.78	0.57918	0.333685	0.576133	0.600105
AT5G24160	SQE6	squalene monooxygenase 6 [Source:NCBI gene (formerly Entrezgene);Acc:832482]	GO:0016126;GO:0005783;GO:0016021;GO:0016020;GO:0004506;GO:0050660;GO:001649	BP:sterol biosynthetic process;CC:endoplasmic reticulum;CC:integral component of membrane;CC:membrane;MF:squalene monooxygenase activity;MF:flavin adenine dinucleotide binding;MF:oxidoreductase activity;	5.51667	3.22333	11.51	16.31	0.58429	0.280046	0.479293	1.41703
AT5G25210		-	------	------	5.24	3.09667	7.25	5.29	0.590967	0.427126	0.722759	0.729655
AT3G57660	NRPA1	nuclear RNA polymerase A1 [Source:NCBI gene (formerly Entrezgene);Acc:824935]	GO:0016024;GO:0042254;GO:0006360;GO:0006351;GO:0005736;GO:0005634;GO:0000428;GO:0016021;GO:0009506;GO:0016779;GO:0003841;GO:0034062;GO:0016740;GO:0001054;GO:0003677;GO:0003899;GO:0046872;GO:000827	BP:CDP-diacylglycerol biosynthetic process;BP:ribosome biogenesis;BP:transcription from RNA polymerase I promoter;BP:transcription, DNA-templated;CC:DNA-directed RNA polymerase I complex;CC:nucleus;CC:DNA-directed RNA polymerase complex;CC:integral component of membrane;CC:plasmodesma;MF:nucleotidyltransferase activity;MF:1-acylglycerol-3-phosphate O-acyltransferase activity;MF:RNA polymerase act…	1.75	1.05	2.61333	2.5	0.6	0.401786	0.669643	0.956633
AT3G61880	CYP78A9	cytochrome p450 78a9 [Source:NCBI gene (formerly Entrezgene);Acc:825361]	GO:0048316;GO:0010154;GO:0016021;GO:0004497;GO:0020037;GO:0016705;GO:0005506;GO:0046872;GO:001649	BP:seed development;BP:fruit development;CC:integral component of membrane;MF:monooxygenase activity;MF:heme binding;MF:oxidoreductase activity, acting on paired donors, with incorporation or reduction of molecular oxygen;MF:iron ion binding;MF:metal ion binding;MF:oxidoreductase activity;	17.1567	10.4467	23.73	12.8467	0.608898	0.44023	0.722995	0.541368
AT5G39520		-	GO:0010150;GO:0009737;GO:0009507;GO:000551	BP:leaf senescence;BP:response to abscisic acid;CC:chloroplast;MF:protein binding;	151.837	94.7233	333.903	260.22	0.62385	0.283685	0.454732	0.779327
AT1G70810		Calcium-dependent lipid-binding (CaLB domain) family protein [Source:NCBI gene (formerly Entrezgene);Acc:843418]	GO:0009738;GO:0043547;GO:0009789;GO:0005634;GO:0016020;GO:0005739;GO:0005886;GO:0005543;GO:0005096;GO:0008289;GO:004687	BP:abscisic acid-activated signaling pathway;BP:positive regulation of GTPase activity;BP:positive regulation of abscisic acid-activated signaling pathway;CC:nucleus;CC:membrane;CC:mitochondrion;CC:plasma membrane;MF:phospholipid binding;MF:GTPase activator activity;MF:lipid binding;MF:metal ion binding;	35.03	22.0767	52.5433	57.21	0.630222	0.420161	0.666688	1.08882
AT1G51670		-	GO:0009408;GO:0010286;GO:0009409;GO:0005737;GO:000563	BP:response to heat;BP:heat acclimation;BP:response to cold;CC:cytoplasm;CC:nucleus;	0.713333	0.47	1.63	2.75333	0.658879	0.288344	0.437628	1.68916
AT5G24470	PRR5	two-component response regulator-like protein [Source:NCBI gene (formerly Entrezgene);Acc:832518]	GO:0000160;GO:0009736;GO:0048511;GO:0005634;GO:000551	BP:phosphorelay signal transduction system;BP:cytokinin-activated signaling pathway;BP:rhythmic process;CC:nucleus;MF:protein binding;	54.4633	36.4233	82.77	55.5367	0.668768	0.440055	0.658008	0.670976
AT1G60730		NAD(P)-linked oxidoreductase superfamily protein [Source:NCBI gene (formerly Entrezgene);Acc:842367]	GO:0005737;GO:0005634;GO:000403	CC:cytoplasm;CC:nucleus;MF:aldo-keto reductas;	36.3867	24.4433	55.61	130.083	0.671766	0.439549	0.654319	2.33921
AT5G27610	ALY1	protein ALWAYS EARLY 1 [Source:NCBI gene (formerly Entrezgene);Acc:832823]	GO:0000003;GO:0051726;GO:0006357;GO:0006351;GO:0017053;GO:0005634;GO:0070176;GO:0005654;GO:000367	BP:reproduction;BP:regulation of cell cycle;BP:regulation of transcription from RNA polymerase II promoter;BP:transcription, DNA-templated;CC:transcriptional repressor complex;CC:nucleus;CC:DRM complex;CC:nucleoplasm;MF:DNA binding;	1.57333	1.06667	2.45667	4.04333	0.677966	0.434193	0.640434	1.64586
AT1G76705		calmodulin binding protein [Source:NCBI gene (formerly Entrezgene);Acc:844004]	GO:0008150;GO:0005634;GO:0005886;GO:0016021;GO:0003674;GO:0005516;GO:000551	BP:biological_process;CC:nucleus;CC:plasma membrane;CC:integral component of membrane;MF:molecular_function;MF:calmodulin binding;MF:protein binding;	4.45333	3.03	7.24	5.02333	0.680389	0.418508	0.615101	0.693831
AT5G24150	SQP1	FAD/NAD(P)-binding oxidoreductase family protein [Source:NCBI gene (formerly Entrezgene);Acc:832480]	GO:0016126;GO:0005783;GO:0016021;GO:0016020;GO:0004506;GO:0050660;GO:001649	BP:sterol biosynthetic process;CC:endoplasmic reticulum;CC:integral component of membrane;CC:membrane;MF:squalene monooxygenase activity;MF:flavin adenine dinucleotide binding;MF:oxidoreductase activity;	41.6133	28.7567	74.0933	38.26	0.691045	0.388114	0.561634	0.516376
AT1G72800		RNA-binding (RRM/RBD/RNP motifs) family protein [Source:NCBI gene (formerly Entrezgene);Acc:843611]	GO:0005575;GO:0005730;GO:0003723;GO:0003676;GO:000551	CC:cellular_component;CC:nucleolus;MF:RNA binding;MF:nucleic acid binding;MF:protein binding;	13.9433	9.63667	21.6067	19.9533	0.691131	0.446004	0.645325	0.92348
AT1G79450	ALIS5	ALA-interacting subunit 5 [Source:NCBI gene (formerly Entrezgene);Acc:844283]	GO:0033036;GO:0016102;GO:0005794;GO:0005783;GO:0016021;GO:0016020;GO:0005739;GO:0005789;GO:0005886;GO:0000139;GO:0000287;GO:001033	BP:macromolecule localization;BP:diterpenoid biosynthetic process;CC:Golgi apparatus;CC:endoplasmic reticulum;CC:integral component of membrane;CC:membrane;CC:mitochondrion;CC:endoplasmic reticulum membrane;CC:plasma membrane;CC:Golgi membrane;MF:magnesium ion binding;MF:terpene synthase activity;	5.70667	3.94667	9.64667	5.94	0.691589	0.409122	0.591569	0.615757
AT2G39800	P5CS1	delta1-pyrroline-5-carboxylate synthase 1 [Source:NCBI gene (formerly Entrezgene);Acc:818566]	GO:0016310;GO:0009414;GO:0009651;GO:0055129;GO:0006561;GO:0008152;GO:0042538;GO:0006979;GO:0008652;GO:0009555;GO:0048364;GO:0009084;GO:0005737;GO:0005794;GO:0009507;GO:0016491;GO:0004349;GO:0016620;GO:0000166;GO:0016740;GO:0005524;GO:0016301;GO:0003824;GO:0004350;GO:001708	BP:phosphorylation;BP:response to water deprivation;BP:response to salt stress;BP:L-proline biosynthetic process;BP:proline biosynthetic process;BP:metabolic process;BP:hyperosmotic salinity response;BP:response to oxidative stress;BP:cellular amino acid biosynthetic process;BP:pollen development;BP:root development;BP:glutamine family amino acid biosynthetic process;CC:cytoplasm;CC:Golgi apparat…	65.0967	45.1433	109.203	106.453	0.693481	0.413388	0.596105	0.974818
AT2G37530		forkhead box protein G1 [Source:NCBI gene (formerly Entrezgene);Acc:818329]	GO:0016021;GO:0016020;GO:000367	CC:integral component of membrane;CC:membrane;MF:molecular_function;	1.59667	1.11667	3.59	2.12333	0.699374	0.311049	0.444754	0.591458
AT4G18580		-	GO:000815	BP:biological_process;	17.8533	12.56	28.1833	24.1467	0.70351	0.445653	0.633471	0.856771
AT1G29050	TBL38	TRICHOME BIREFRINGENCE-LIKE 38 [Source:NCBI gene (formerly Entrezgene);Acc:839779]	GO:0005794;GO:0016020;GO:0016021;GO:0016740;GO:001641	CC:Golgi apparatus;CC:membrane;CC:integral component of membrane;MF:transferase activity;MF:O-acetyltransferase activity;	11.4867	8.17	22.0033	11.37	0.711259	0.371307	0.522042	0.51674
AT3G04770	RPSAb	40s ribosomal protein SA B [Source:NCBI gene (formerly Entrezgene);Acc:819637]	GO:0000028;GO:0002181;GO:0006412;GO:0005737;GO:0022626;GO:0015935;GO:1990904;GO:0042788;GO:0022627;GO:0005840;GO:000373	BP:ribosomal small subunit assembly;BP:cytoplasmic translation;BP:translation;CC:cytoplasm;CC:cytosolic ribosome;CC:small ribosomal subunit;CC:ribonucleoprotein complex;CC:polysomal ribosome;CC:cytosolic small ribosomal subunit;CC:ribosome;MF:structural constituent of ribosome;	2.73333	1.95	5.99667	3.8	0.713415	0.325181	0.455809	0.633685
AT5G59700		Protein kinase superfamily protein [Source:NCBI gene (formerly Entrezgene);Acc:836091]	GO:0006468;GO:0016310;GO:0046777;GO:0016021;GO:0016020;GO:0005886;GO:0009506;GO:0016301;GO:0016740;GO:0000166;GO:0004674;GO:0004714;GO:0004672;GO:0005515;GO:000552	BP:protein phosphorylation;BP:phosphorylation;BP:protein autophosphorylation;CC:integral component of membrane;CC:membrane;CC:plasma membrane;CC:plasmodesma;MF:kinase activity;MF:transferase activity;MF:nucleotide binding;MF:protein serine/threonine kinase activity;MF:transmembrane receptor protein tyrosine kinase activity;MF:protein kinase activity;MF:protein binding;MF:ATP binding;	1.90667	1.42667	3.21333	3.51333	0.748252	0.443984	0.593361	1.09336
AT4G28200		U3 small nucleolar RNA-associated-like protein [Source:NCBI gene (formerly Entrezgene);Acc:828935]	GO:0000462;GO:0006396;GO:0034388;GO:0032040;GO:0005634;GO:0005515;GO:003051	BP:maturation of SSU-rRNA from tricistronic rRNA transcrip;BP:RNA processing;CC:Pwp2p-containing subcomplex of 90S preribosome;CC:small-subunit processome;CC:nucleus;MF:protein binding;MF:snoRNA binding;	8.08667	6.05667	14.38	9.35667	0.74897	0.421187	0.562355	0.650672
AT2G28110	FRA8	Exostosin family protein [Source:NCBI gene (formerly Entrezgene);Acc:817357]	GO:0009834;GO:0006486;GO:0071555;GO:0010417;GO:0005794;GO:0016021;GO:0016020;GO:0000139;GO:0016740;GO:0016757;GO:001502	BP:plant-type secondary cell wall biogenesis;BP:protein glycosylation;BP:cell wall organization;BP:glucuronoxylan biosynthetic process;CC:Golgi apparatus;CC:integral component of membrane;CC:membrane;CC:Golgi membrane;MF:transferase activity;MF:transferase activity, transferring glycosyl groups;MF:glucuronosyltransferase activity;	10.92	8.20667	20.7867	23.8033	0.751526	0.394804	0.525337	1.14513
AT3G45290	MLO3	Seven transmembrane MLO family protein [Source:NCBI gene (formerly Entrezgene);Acc:823667]	GO:0006952;GO:0009607;GO:0016021;GO:0016020;GO:000551	BP:defense response;BP:response to biotic stimulus;CC:integral component of membrane;CC:membrane;MF:calmodulin binding;	8.29	6.26333	16.1267	9.09	0.755529	0.388384	0.514055	0.563663
AT2G45280	RAD51C	RAS associated with diabetes protein 51C [Source:NCBI gene (formerly Entrezgene);Acc:819136]	GO:0044238;GO:0051321;GO:0045003;GO:0000724;GO:0006281;GO:0000707;GO:0016444;GO:0006807;GO:0007140;GO:0007131;GO:0043170;GO:0007143;GO:0005657;GO:0033065;GO:0033063;GO:0000150;GO:0005515;GO:0003677;GO:0005524;GO:014066	BP:primary metabolic process;BP:meiotic cell cycle;BP:double-strand break repair via synthesis-dependent strand annealing;BP:double-strand break repair via homologous recombination;BP:DNA repair;BP:meiotic DNA recombinase assembly;BP:somatic cell DNA recombination;BP:nitrogen compound metabolic process;BP:male meiosis;BP:reciprocal meiotic recombination;BP:macromolecule metabolic process;BP:femal…	1.99333	1.52333	3.58333	2.15	0.764214	0.425116	0.556279	0.6
AT3G05360	RLP30	receptor like protein 30 [Source:NCBI gene (formerly Entrezgene);Acc:819700]	GO:0050832;GO:0002240;GO:0009620;GO:0010555;GO:0006952;GO:0002237;GO:0009651;GO:0002238;GO:0032491;GO:0016021;GO:0016020;GO:0005886;GO:0070006;GO:000551	BP:defense response to fungus;BP:response to molecule of oomycetes origin;BP:response to fungus;BP:response to mannitol;BP:defense response;BP:response to molecule of bacterial origin;BP:response to salt stress;BP:response to molecule of fungal origin;BP:detection of molecule of fungal origin;CC:integral component of membrane;CC:membrane;CC:plasma membrane;MF:metalloaminopeptidase activity;MF:pro…	1.66667	1.31667	3.39	6.46	0.79	0.388397	0.491642	1.9056
AT2G45570	CYP76C2	cytochrome P450, family 76, subfamily C, polypeptide 2 [Source:NCBI gene (formerly Entrezgene);Acc:819165]	GO:0016020;GO:0016021;GO:0004497;GO:0020037;GO:0016705;GO:0005506;GO:0046872;GO:001649	CC:membrane;CC:integral component of membrane;MF:monooxygenase activity;MF:heme binding;MF:oxidoreductase activity, acting on paired donors, with incorporation or reduction of molecular oxygen;MF:iron ion binding;MF:metal ion binding;MF:oxidoreductase activity;	2.59667	2.06333	11.1267	46.8967	0.794608	0.18544	0.233373	4.2148
AT4G04610	2023-04-01	APS reductase 1 [Source:NCBI gene (formerly Entrezgene);Acc:825793]	GO:0008652;GO:0019419;GO:0019344;GO:0019379;GO:0000103;GO:0009536;GO:0009570;GO:0009507;GO:0051539;GO:0016671;GO:0051536;GO:0033741;GO:0009973;GO:0003824;GO:0004604;GO:0046872;GO:0016667;GO:001649	BP:cellular amino acid biosynthetic process;BP:sulfate reduction;BP:cysteine biosynthetic process;BP:sulfate assimilation, phosphoadenylyl sulfate reduction by phosphoadenylyl-sulfate reductas;BP:sulfate assimilation;CC:plastid;CC:chloroplast stroma;CC:chloroplast;MF:4 iron, 4 sulfur cluster binding;MF:oxidoreductase activity, acting on a sulfur group of donors, disulfide as acceptor;MF:iron-sulf…	12.5333	10.0233	26.7233	36.8667	0.799734	0.375078	0.469003	1.37957
AT1G09490		NAD(P)-binding Rossmann-fold superfamily protein [Source:NCBI gene (formerly Entrezgene);Acc:837474]	GO:0016021;GO:0099503;GO:0004022;GO:001661	CC:integral component of membrane;CC:secretory vesicle;MF:alcohol dehydrogenas;MF:oxidoreductase activity, acting on the CH-OH group of donors, NAD or NADP as acceptor;	41.76	33.46	77.15	61.2733	0.801245	0.433701	0.541283	0.79421
AT3G05130		paramyosin-like protein [Source:NCBI gene (formerly Entrezgene);Acc:819675]	GO:0006412;GO:0016021;GO:0016020;GO:0005840;GO:000373	BP:translation;CC:integral component of membrane;CC:membrane;CC:ribosome;MF:structural constituent of ribosome;	2.23667	1.8	4.28	2.42667	0.804769	0.420561	0.522586	0.566978
AT5G52830	WRKY27	WRKY DNA-binding protein 27 [Source:NCBI gene (formerly Entrezgene);Acc:835360]	GO:0006355;GO:0006351;GO:0045892;GO:0007263;GO:0009739;GO:0042742;GO:0005634;GO:0043565;GO:0003700;GO:0000976;GO:0005515;GO:000367	BP:regulation of transcription, DNA-templated;BP:transcription, DNA-templated;BP:negative regulation of transcription, DNA-templated;BP:nitric oxide mediated signal transduction;BP:response to gibberellin;BP:defense response to bacterium;CC:nucleus;MF:sequence-specific DNA binding;MF:transcription factor activity, sequence-specific DNA binding;MF:transcription regulatory region sequence-specific …	6.17	5.04	11.3267	6.72333	0.816856	0.444968	0.544732	0.593584
AT5G25755		-	------	------	0.646667	0.533333	1.90333	1.59	0.824741	0.28021	0.339755	0.835377
AT1G03550	SCAMP4	Secretory carrier membrane protein (SCAMP) family protein [Source:NCBI gene (formerly Entrezgene);Acc:839464]	GO:0015031;GO:0055038;GO:0031410;GO:0016021;GO:0016020;GO:0030658;GO:0032588;GO:0005886;GO:011016	BP:protein transport;CC:recycling endosome membrane;CC:cytoplasmic vesicle;CC:integral component of membrane;CC:membrane;CC:transport vesicle membrane;CC:trans-Golgi network membrane;CC:plasma membrane;CC:cellular anatomical entity;	12.8433	10.66	21.2733	18.88	0.830003	0.501097	0.603729	0.887496
AT3G15750		Essential protein Yae1, N-terminal [Source:NCBI gene (formerly Entrezgene);Acc:820818]	GO:0008150;GO:0005737;GO:000563	BP:biological_process;CC:cytoplasm;CC:nucleus;	3.50333	2.97333	6.66667	5.08333	0.848715	0.446	0.5255	0.7625
AT2G46680	HB-7	homeobox 7 [Source:NCBI gene (formerly Entrezgene);Acc:819280]	GO:0009737;GO:0009414;GO:0006355;GO:0006357;GO:0045893;GO:0005634;GO:0043565;GO:0003700;GO:0000976;GO:0005515;GO:0003677;GO:000098	BP:response to abscisic acid;BP:response to water deprivation;BP:regulation of transcription, DNA-templated;BP:regulation of transcription from RNA polymerase II promoter;BP:positive regulation of transcription, DNA-templated;CC:nucleus;MF:sequence-specific DNA binding;MF:transcription factor activity, sequence-specific DNA binding;MF:transcription regulatory region sequence-specific DNA binding;…	24.65	21.43	49.6733	73.7367	0.869371	0.431419	0.496242	1.48443
AT4G20060	EMB1895	ARM repeat superfamily protein [Source:NCBI gene (formerly Entrezgene);Acc:827751]	GO:0016180;GO:0034472;GO:0009555;GO:0009793;GO:0005634;GO:0016020;GO:0032039;GO:001602	BP:snRNA processing;BP:snRNA 3'-end processing;BP:pollen development;BP:embryo development ending in seed dormancy;CC:nucleus;CC:membrane;CC:integrator complex;CC:integral component of membrane;	1.12	0.99	2.29	1.35667	0.883929	0.432314	0.489083	0.592431
AT5G43180		transmembrane protein, putative (Protein of unknown function, DUF599) [Source:NCBI gene (formerly Entrezgene);Acc:834336]	GO:0005575;GO:0016021;GO:001602	CC:cellular_component;CC:integral component of membrane;CC:membrane;	4.64	4.10667	9.26333	8.59667	0.885058	0.443325	0.5009	0.928032
AT1G53870		LURP-one-like protein (DUF567) [Source:NCBI gene (formerly Entrezgene);Acc:841824]	------	------	21.3433	19.89	49.5833	28.7233	0.931907	0.401143	0.430454	0.579294
AT1G15415		late embryosis abundant-like protein [Source:NCBI gene (formerly Entrezgene);Acc:838112]	GO:0005634;GO:000582	CC:nucleus;CC:cytosol;	0.943333	1.01667	4.87667	13.7533	1.07774	0.208476	0.193438	2.82023
